# Supplementary material for: A Cross-Sectional Study of Sports Food Consumption Patterns, Experiences, and Perceptions amongst Non-Athletes in Australia
Source: Nutrients. 2024 Apr 9;16(8):1101. doi: 10.3390/nu16081101 (PMC11053821; doi:10.3390/nu16081101)
Supplement: Supplementary file 1 [file nutrients-16-01101-s001.zip]

Archive with 1 entries (1 files):
- nutrients-2931924-supplementary.pdf
